# Supplementary material for: Characterization of N‐Terminal Acetylated α‐Hemoglobin Stabilizing Protein (AHSP) by Top‐Down High‐Resolution Mass Spectrometry From Human Preterm Newborns Oral Fluid
Source: Rapid Commun Mass Spectrom. 2025 Jul 17;39(21):e10107. doi: 10.1002/rcm.10107 (PMC12272030; doi:10.1002/rcm.10107)
Supplement: Supplementary file 1 — Data S1. [file RCM-39-e10107-s001.xlsx]

## Sheet: Foglio1
											SPECTRUM - MS
		α-hemoglobin-stabilizing protein									File name: P2_300522.raw
		Theoretical fragmentation			Q9NZD4	11745					FTMS + p NSI sid=15.00 d Full ms2 980.26@cid35.00 [400.00-2000.00]
		User AA Formula 1: C2 H3 N1 O1								Attribution	Mass	Intensity	Attribution	Mass	Intensity		Attribution	Mass	Intensity		Attribution	Mass	Intensity
		Elemental Composition: C529 H819 N138 O161 S2									461.151	2971		952.005	3421			1057.68	1864		b23	2509.44	23611
											461.151	1404		954.91	1603			1058.24	2986			2620.47	1375
		MH+1(av)	MH+1(mono)								476.214	806		956.505	1745			1058.39	4144			2621.48	5472
		11752.4	11745								476.214	1679		959.147	2300			1058.82	3090		b24	2637.5	33568
		[–] Main Sequence Ions								y5	484.24	11508		959.429	952			1060.68	1273		y23	2650.38	2498
		b				y					484.24	4120		963.553	1222			1064.73	1092			2690.56	744
				Acetyl							484.251	562		969.768	1250			1065.39	2734			2701.53	879
		114.055	1	A	101	11702.9					484.251	1102		969.995	771			1065.82	1662		a25	2708.57	560
		227.139	2	L	100	11631.9				b5	539.283	1748		978.064	966			1066.96	1781			2719.55	6898
		340.223	3	L	99	11518.8					558.223	527		979.522	1675			1067.91	1869		b25	2736.57	43752
		468.318	4	K	98	11405.7					558.223	1163		981.439	1169			1068.53	2822			2757.46	1101
		539.355	5	A	97	11277.6					583.32	1419		982.264	1170			1071.26	2698		y24	2764.42	2216
		653.398	6	N	96	11206.6					583.32	565		985.507	1695			1072.54	5254			2819.21	1252
		781.493	7	K	95	11092.6					587.282	1561		990.9	2341			1077.91	1742		y25	2835.46	3711
		896.52	8	D	94	10964.5					592.192	2002		992.177	2209			1079.04	1817			2992.55	928
		1009.6	9	L	93	10849.4					597.336	3123		993.344	1986			1082.29	1373		b27	2997.68	4470
		1122.69	10	I	92	10736.4					628.366	2165		993.89	1507			1083.5	5010			3035.62	2290
		1209.72	11	S	91	10623.3					632.37	693		996.523	2290			1084.57	1662			3095.69	11166
		1280.76	12	A	90	10536.2					639.281	1387		997.88	2659			1085.68	1325		b28	3112.7	36312
		1337.78	13	G	89	10465.2					642.035	546		999.519	3108			1085.83	1339			3175.71	578
		1450.86	14	L	88	10408.2					642.035	1003		999.732	3291			1085.97	1448			3192.73	6799
		1578.96	15	K	87	10295.1					657.235	13149		1000.47	4444			1089.12	5442		b29	3209.76	4917
		1708	16	E	86	10167					662.351	926		1000.79	1104			1093.84	1513			3219.09	1233
		1855.07	17	F	85	10038					669.324	1613		1001.1	1463			1098.67	1382			3224.46	1089
		1942.1	18	S	84	9890.9					669.324	489		1001.83	2876			1099.18	1329			3289.8	1017
		2041.17	19	V	83	9803.86					673.25	2189		1001.98	1374			1099.58	1310		a30	3294.86	1377
		2154.25	20	L	82	9704.8					679.378	1612		1002.16	1595			1101.51	1822			3305.82	8280
		2267.34	21	L	81	9591.71					687.354	2833		1002.65	1001			1103.06	1375			3404.89	8118
		2381.38	22	N	80	9478.63					690.245	1429		1002.8	960			1105.66	730		b31	3421.92	10747
		2509.44	23	Q	79	9364.58					691.261	5279		1003.39	1812			1106.06	1206			3809.5	1124
		2637.5	24	Q	78	9236.53					696.404	2164		1003.62	2320			1106.92	1652			3864.03	997
		2736.57	25	V	77	9108.47					730.341	1198		1003.73	1802			1108.62	12815		b35	3882.05	3200
		2883.63	26	F	76	9009.4					732.331	1602		1004.89	2366			1111.95	1488			4029.1	1402
		2997.68	27	N	75	8862.33					733.388	1148		1005.43	1412			1115.43	1355			4361.32	2614
		3112.7	28	D	74	8748.29					770.357	2539		1005.73	1241			1117.52	2003			4376.31	210
		3209.76	29	P	73	8633.26					773.383	1156		1005.94	1711			1119.57	2619			4377.32	2221
		3322.84	30	L	72	8536.21					774.298	4389		1006.46	1930			1122.28	1547		y43	4997.61	374
		3421.91	31	V	71	8423.12					786.422	1871		1007.25	1485		b10	1122.69	7635			4998.62	2128
		3508.94	32	S	70	8324.06					789.982	2918		1007.39	1265			1122.69	1030		y45	5183.66	3505
		3637.98	33	E	69	8237.02					790.329	1567		1008.54	995			1123.18	2175		y46	5284.71	19389
		3767.03	34	E	68	8107.98					792.308	2198		1010.28	2187			1124.07	1872		y47	5383.79	2188
		3882.05	35	D	67	7978.94					802.423	1599		1012.39	1582			1125.18	2422		y49	5639.9	4305
		4013.09	36	M	66	7863.91				y8	805.384	4250		1012.51	1714			1129.3	1603			5865.02	900
		4112.16	37	V	65	7732.87					814.41	1159		1013.03	1564			1138.57	2752		y51	5959.06	4023
		4213.21	38	T	64	7633.8					820.42	742		1014.51	3682			1145.66	2657		y52	6122.13	2747
		4312.28	39	V	63	7532.75					842.829	832		1014.66	2925			1146.5	2996			6218.17	1315
		4411.35	40	V	62	7433.69					846.374	4516		1015.44	1458			1153.57	1606		y53	6236.18	12359
		4540.39	41	E	61	7334.62					856.233	1888		1016.53	1129			1155.58	1985			6331.24	1592
		4655.42	42	D	60	7205.58					861.38	714		1016.81	1762			1170.32	1533		y54	6349.25	11128
		4841.5	43	W	59	7090.55					863.953	599		1016.96	1961			1182.57	1499			6494.29	1511
		4972.54	44	M	58	6904.47					864.447	942		1017.58	2248			1182.57	542		y55	6512.31	19285
		5086.58	45	N	57	6773.43				a8	868.492	940		1017.68	1753			1191.45	2314		y56	6659.38	9375
		5233.65	46	F	56	6659.39				internal fragment 5-13 ANKDLISAG	870.468	1235		1017.87	2113			1191.7	374		y57	6773.43	13454
		5396.71	47	Y	55	6512.32					872.867	1000		1018.2	1745			1191.7	401			6850.37	941
		5509.8	48	I	54	6349.25					873.366	8040		1018.37	2208			1199.43	2446			6887.47	2931
		5623.84	49	N	53	6236.17					875.669	1488		1018.53	1655			1220.61	3817		y58	6904.48	13411
		5786.9	50	Y	52	6122.13					876.471	1603		1019.08	1041			1270.47	1353		y59	7090.55	12024
		5949.96	51	Y	51	5959.06					889.886	1198		1019.11	1535			1277.54	2155			7091.56	510
		6106.07	52	R	50	5796					891.376	2859		1019.33	1451		b12	1280.76	1127			7150.56	1765
		6234.12	53	Q	49	5639.9					892.317	1193		1019.9	1589			1280.76	292			7189.56	1786
		6362.18	54	Q	48	5511.84				b8	896.453	1362		1019.96	1154			1285.85	1645		y60	7205.58	27543
		6461.25	55	V	47	5383.78				y9 - H2O	900.466	984		1020.22	1705			1297.6	1221			7316.61	6092
		6562.3	56	T	46	5284.71					901.397	2333		1020.27	2160			1299.65	603		y61	7334.62	41352
		6619.32	57	G	45	5183.67					901.477	1840		1020.35	533			1299.65	293			7416.66	8786
		6748.36	58	E	44	5126.64					902.994	1547		1020.72	1729			1346.47	1709		y62	7433.69	87151
		6845.42	59	P	43	4997.6					903.98	697		1021.41	1071			1376.6	4273			7434.69	4719
		6973.47	60	Q	42	4900.55					904.531	917		1021.53	2602			1411.64	441		y63	7532.77	26304
		7102.52	61	E	41	4772.49					905.326	757		1022.67	1354		b14	1450.86	2406		y64	7633.8	63596
		7258.62	62	R	40	4643.45					906.729	929		1025.47	2833			1459.64	2628			7715.92	1494
		7373.65	63	D	39	4487.35					913.305	742		1025.5	2408			1557.36	1339		y65	7732.87	20007
		7501.74	64	K	38	4372.32					913.477	2877		1025.96	1581			1558.71	4251		y66	7863.88	3935
		7572.78	65	A	37	4244.23					916.478	1951		1026.14	2050			1657.78	1332		y67	7978.94	6972
		7685.86	66	L	36	4173.19					921.372	893		1026.54	1594		y15	1659.85	999			8090	4095
		7813.92	67	Q	35	4060.1					923.966	869		1026.89	2187		b16	1708	2419			8109.06	8480
		7942.96	68	E	34	3932.05					928.218	2666		1027.23	1868		b17	1855.07	7995			8219.04	1880
		8056.05	69	L	33	3803					931.26	1744		1027.85	3579			1924.09	1317		y69	8237.03	1781
		8212.15	70	R	32	3689.92					932.14	1778		1028.99	1833		a19	2013.18	837			8307.05	2135
		8340.21	71	Q	31	3533.82					933.198	1359		1031.01	2210			2014.18	668		y70	8324.07	32547
		8469.25	72	E	30	3405.76					935.196	1324		1033.04	2321		internal fragment 3-21 LKANKDLISAGLKEFSVLL-H2O	2023.16	3825			8399.38	412
		8582.33	73	L	29	3276.72					936.83	864		1035.54	2340		internal fragment 3-21 LKANKDLISAGLKEFSVLL-NH3	2024.16	1675			8405.18	975
		8696.38	74	N	28	3163.63					937.502	1202		1044.29	1783		b19	2041.17	47146		y71	8423.18	18845
		8797.42	75	T	27	3049.59					938.659	2148		1044.34	1854		a20	2126.26	1302		y73	8633.27	52500
		8910.51	76	L	26	2948.54					939.398	1778		1045.55	2205			2136.24	3201		y74	8748.26	11029
		8981.54	77	A	25	2835.46					939.49	2315		1046.75	1539			2148.79	1577			8749.27	1000
		9095.59	78	N	24	2764.42					940.822	2073		1046.81	3330		b20	2154.25	47548		y75	8862.32	11410
		9192.64	79	P	23	2650.38					941.573	3655	y10	1047.66	1738		a21	2239.34	409			8992.39	4320
		9339.71	80	F	22	2553.32					941.909	1381		1049.88	3812			2239.34	295		y76	9009.4	54134
		9452.79	81	L	21	2406.26					942.468	1558		1050.52	1958			2241.35	847			9090.44	1623
		9523.83	82	A	20	2293.17					942.492	2400		1051.28	1571			2249.33	782		y77	9108.46	16123
		9651.92	83	K	19	2222.14					944.578	1150		1053.06	1869		b21	2267.34	38363			9109.48	1832
		9814.99	84	Y	18	2094.04					945.252	2395		1053.46	1902			2267.34	262			9218.52	969
		9971.09	85	R	17	1930.98					946.501	5827		1054.36	1242			2281.28	2406		y78	9236.46	4009
		10086.1	86	D	16	1774.88					947.183	798	internal fragment 3-12 LKANKDLISA	1054.52	5774			2364.36	729			9356.92	1308
		10233.2	87	F	15	1659.85					949.003	3087		1055.15	1870		b22	2381.38	15305			10327.4	2663
		10346.3	88	L	14	1512.78					950.206	2449		1056.38	1148			2399.41	377			11312.8	4123
		10474.4	89	K	13	1399.7					950.501	3229		1056.88	1193			2491.43	1470		MH	11744.9	3643
		10561.4	90	S	12	1271.6
		10698.5	91	H	11	1184.57
		10827.5	92	E	10	1047.51
		10940.6	93	L	9	918.468
		11037.6	94	P	8	805.384
		11124.7	95	S	7	708.331
		11261.7	96	H	6	621.299
		11358.8	97	P	5	484.24
		11455.8	98	P	4	387.187
		11552.9	99	P	3	290.135
		11639.9	100	S	2	193.082
		---	101	S	1	106.05
				internal fragment 5-13 ANKDLISAG	870.468
				internal fragment 3-12 LKANKDLISA	1054.63
				internal fragment 3-21 LKANKDLISAGLKEFSVLL-H2O	2023.19
				internal fragment 3-21 LKANKDLISAGLKEFSVLL-NH3	2024.18
				MH	11745
				MH-H2O	11726.9
				MH-NH3	11727.9
